# Supplementary material for: Estimation of the Availability and Effect of Some European Agro-Industrial By-Products to Reduce the Carbon Footprint of Sheep and Goat Diets
Source: Animals (Basel). 2026 Jun 9;16(12):1789. doi: 10.3390/ani16121789 (PMC13295385; doi:10.3390/ani16121789)
Supplement: Supplementary file 1 [file animals-16-01789-s001.zip]

Archive with 1 entries (1 files):
- animals-4274831-supplementary.pdf
